# Supplementary material for: Comparative analysis reveals distinctive epigenetic features of the human cerebellum
Source: PLoS Genet. 2021 May 6;17(5):e1009506. doi: 10.1371/journal.pgen.1009506 (PMC8101944; doi:10.1371/journal.pgen.1009506)
Supplement: S1 Table — (XLSX) [file pgen.1009506.s005.xlsx]

## Sheet: Table S1
Table S1. Study Subjects
Species	Sex	Brain areas*	Age	Age Class	Hemisphere	PMI (hours)
Pan troglodytes	F	DLPFC, cerebellum	20.7	Young	L	<5
Pan troglodytes	M	DLPFC, cerebellum	24	Young	R	<5
Pan troglodytes	F	DLPFC, cerebellum	24.5	Young	R	<5
Pan troglodytes	M	DLPFC, cerebellum	24.9	Young	L	<5
Pan troglodytes	M	DLPFC, cerebellum	44.7	Old	L	<5
Pan troglodytes	F	DLPFC, cerebellum	46.1	Old	L	<5
Pan troglodytes	F	DLPFC, cerebellum	50	Old	L	2
Pan troglodytes	F	DLPFC, cerebellum	50	Old	L	<5
Macaca mulatta	F	DLPFC, cerebellum	7.3	Young	L	<1
Macaca mulatta	F	DLPFC, cerebellum	8.6	Young	L	<1
Macaca mulatta	M	DLPFC, cerebellum	9	Young	L	<1
Macaca mulatta	M	DLPFC, cerebellum	9.75	Young	L	<1
Macaca mulatta	M	DLPFC, cerebellum	20.67	Old	L	<1
Macaca mulatta	F	DLPFC, cerebellum	23.3	Old	L	<1
Macaca mulatta	M	DLPFC, cerebellum	24.5	Old	L	<1
Homo sapiens	M	DLPFC, cerebellum	34	Young	L	26.7
Homo sapiens	M	DLPFC, cerebellum	35	Young	L	7
Homo sapiens	M	DLPFC, cerebellum	35	Young	L	16.2
Homo sapiens	M	DLPFC, cerebellum	38	Young	L	23.1
Homo sapiens	M	Cerebellum	65	Old	L	10.2
Homo sapiens	F	DLPFC	69	Old	L	12.6
Homo sapiens	F	DLPFC, cerebellum	67	Old	L	3.75
Homo sapiens	M	DLPFC, cerebellum	70	Old	L	10.1
