# Supplementary material for: Comparative analysis reveals distinctive epigenetic features of the human cerebellum
Source: PLoS Genet. 2021 May 6;17(5):e1009506. doi: 10.1371/journal.pgen.1009506 (PMC8101944; doi:10.1371/journal.pgen.1009506)
Supplement: S3 Table — (XLSX) [file pgen.1009506.s007.xlsx]

## Sheet: Table S3
Table S3. Genes showing uniquely human gene expression annotated with the GO term GO:0007268 (“chemical synaptic transmission” )
Gene symbol	Gene name
CCL2	Secretin receptor
CD38	Immunoglobulin superfamily member 11
CHRNA10	C-C motif chemokine 2
CHRNA6	Vesicular glutamate transporter 2
CPLX3	Prostaglandin G/H synthase 2
CRHBP	Histamine H4 receptor
HRH4	Complexin-3
IGSF11	Protein Wnt-7a
MYCBPAP	P2Y purinoceptor 1
P2RY1	Corticotropin-releasing factor-binding protein
PDYN	Cystine/glutamate transporter
PTGS2	Neuronal acetylcholine receptor subunit alpha-10
SCTR	MYCBP-associated protein
SHISA9	Vesicular glutamate transporter 3
SLC17A6	Neuronal acetylcholine receptor subunit alpha-6
SLC17A8	Zinc-activated ligand-gated ion channel
SLC7A11	Protein shisa-9
WNT7A	Proenkephalin-B
ZACN	ADP-ribosyl cyclase/cyclic ADP-ribose hydrolase 1
