# Supplementary material for: Comparative analysis reveals distinctive epigenetic features of the human cerebellum
Source: PLoS Genet. 2021 May 6;17(5):e1009506. doi: 10.1371/journal.pgen.1009506 (PMC8101944; doi:10.1371/journal.pgen.1009506)
Supplement: S4 Table — (XLSX) [file pgen.1009506.s008.xlsx]

## Sheet: Sheet1
Brain structure	Species	Gene	Gene name	Hyper or hypo*	GO terms
DLPFC	Human	PAQR4	progestin and adipoQ receptor family member 4	hyper	KREMEN2: GO:0007154 (cell communication), GO:0016055 (Wnt signaling pathway), GO:0090090 (negative regulation of canonical Wnt signaling pathway)
		KREMEN2	kringle containing transmembrane protein 2
		MYLK	myosin light chain kinase	hypo	GO:0006468 (protein phosphorylation), GO:0006936 (muscle contraction), GO:0006939 (smooth muscle contraction), GO:0014820 (tonic smooth muscle contraction), GO:0030335 (positive regulation of cell migration), GO:0032060 (bleb assembly), GO:0051928 (positive regulation of calcium ion transport), GO:0060414 (aorta smooth muscle tissue morphogenesis), GO:0071476 (cellular hypotonic response), GO:009…
		ADAM30	ADAM metallopeptidase domain 3	mix	GO:0006508 (proteolysis), GO:0007339 (binding of sperm to zona pellucida)
		MLST8	MTOR associated protein, LST8 homolog	hypo	GO:0007050 (cell cycle arrest), GO:0016236 (macroautophagy), GO:0030838 (positive regulation of actin filament polymerization), GO:0031295 (T cell costimulation), GO:0032008 (positive regulation of TOR signaling), GO:0032956 (regulation of actin cytoskeleton organization), GO:0043087 (regulation of GTPase activity), GO:0048015 (phosphatidylinositol-mediated signaling), GO:0050731 (positive regula…
		TMEM177	transmembrane protein 177	hyper	None
		TRIM65	tripartite motif containing 65	hyper	GO:0010508 (positive regulation of autophagy)
		C10orf71 & C10orf71-AS1	chromosome 10 open reading frame 71	hyper	None
		FAM193A	family with sequence similarity 193 member A	hypo	None
		SLC13A4	solute carrier family 13 member 4	hyper	GO:0006814 (sodium ion transport), GO:0008272 (sulfate transport), GO:0035725 (sodium ion transmembrane transport), GO:0055085 (transmembrane transport)
	Chimp-anzee	LRCH1	leucine rich repeats and calponin homology domain containing 1	hyper	None
		CUGBP1	CUGBP Elav-like family member 1	hyper	None
Cerebellum	Human	GP5	glycoprotein V platelet	hyper	GO:0007155 (cell adhesion), GO:0007409 (axonogenesis), GO:0007596 (blood coagulation), GO:0007597 (blood coagulation, intrinsic pathway), GO:0030168 (platelet activation)
		CHAD	chondroadherin	hypo	CHAD: GO:0006469 (negative regulation of protein kinase activity), GO:0019221 (cytokine-mediated signaling pathway), GO:0046426 (negative regulation of JAK-STAT cascade), GO:0060348 (bone development), GO:1900155 (negative regulation of bone trabecula formation)
		ACSF2	acyl-CoA synthetase family member 2		ACSF2: GO:0006631 (fatty acid metabolic process), GO:0008152 (metabolic process), GO:0035338 (long-chain fatty-acyl-CoA biosynthetic process)
		SEPP1	selenoprotein P	hyper	None
		DLEU7	deleted in lymphocytic leukemia 7	hyper	None
		HRH1	histamine receptor H1	hyper	GO:0006954 (inflammatory response), GO:0007186 (G-protein coupled receptor signaling pathway), GO:0007200 (phospholipase C-activating G-protein coupled receptor signaling pathway), GO:0007613 (memory), GO:0008542 (visual learning), GO:0019229 (regulation of vasoconstriction), GO:0032962 (positive regulation of inositol trisphosphate biosynthetic process), GO:0043114 (regulation of vascular permea…
		PARVG	parvin gamma	hypo	GO:0007155 (cell adhesion), GO:0007160 (cell-matrix adhesion), GO:0031532 (actin cytoskeleton reorganization)
		TRAF3IP2	TRAF3 interacting protein 2	hypo	GO:0001783 (B cell apoptotic process), GO:0002230 (positive regulation of defense response to virus by host), GO:0006959 (humoral immune response), GO:0035556 (intracellular signal transduction), GO:0043123 (positive regulation of I-kappaB kinase/NF-kappaB signaling), GO:0048305 (immunoglobulin secretion)
		SH3BGR	SH3 domain binding glutamate rich protein	hyper	GO:0006461 (protein complex assembly), GO:0009967 (positive regulation of signal transduction)
		FAM83A	family with sequence similarity 83 member A	hypo	GO:0007173 (epidermal growth factor receptor signaling pathway), GO:0008283 (cell proliferation)
		ANKS1B	ankyrin repeat and sterile alpha motif domain containing 1B	hypo	GO:1900383 (regulation of synaptic plasticity by receptor localization to synapse)
		DLGAP1 & DLGAP1-AS1/FLJ35776	DLG associated protein 1	hypo	GO:0007268 (chemical synaptic transmission)
		PLCH1	phospholipase C eta 1	hypo	GO:0016042 (lipid catabolic process), GO:0043647 (inositol phosphate metabolic process), GO:0048015 (phosphatidylinositol-mediated signaling)
		FAM198B	golgi associated kinase 1B	hypo	None
		TRAF3IP2	TRAF3 interacting protein 2	hypo	GO:0001783 (B cell apoptotic process), GO:0006959 (humoral immune response), GO:0035556 (intracellular signal transduction), GO:0043123 (positive regulation of I-kappaB kinase/NF-kappa
		STK33	serine/threonine kinase 33	hypo	GO:0046777 (protein autophosphorylation)
		CCDC8	coiled-coil domain containing 8	hypo	GO:0000226 (microtubule cytoskeleton organization), GO:0007088 (regulation of mitotic nuclear division), GO:0010923 (negative regulation of phosphatase activity)
		GSTO2	glutathione S-transferase omega 2	hypo	GO:0006749 (glutathione metabolic process), GO:0006805 (xenobiotic metabolic process), GO:0019852 (L-ascorbic acid metabolic process), GO:0055114 (oxidation-reduction process), GO:0071243 (cellular response to arsenic-containing substance), GO:0098869 (cellular oxidant detoxification), GO:1901687 (glutathione derivative biosynthetic process)
		CRIP3	cysteine rich protein 3	mix	None
		CPNE6	copine 6	hypo	GO:0006629 (lipid metabolic process), GO:0007268 (chemical synaptic transmission), GO:0007399 (nervous system development), GO:0016192 (vesicle-mediated transport), GO:0046474 (glycerophospholipid biosynthetic process), GO:0071277 (cellular response to calcium ion), GO:1903861 (positive regulation of dendrite extension)
		PHACTR1	phosphatase and actin regulator 1	hypo	GO:0031032 (actomyosin structure organization), GO:0031532 (actin cytoskeleton reorganization), GO:0043086 (negative regulation of catalytic activity), GO:0043149 (stress fiber assembly), GO:0048870 (cell motility)
		FUT4	fucosyltransferase 4	hypo	GO:0005975 (carbohydrate metabolic process), GO:0006486 (protein glycosylation), GO:0006487 (protein N-linked glycosylation), GO:0036065 (fucosylation), GO:0042355 (L-fucose catabolic process)
		MEDAG	mesenteric estrogen dependent adipogenesis	mix	GO:0045600 (positive regulation of fat cell differentiation)
		MIR192 & MIR194-2	microRNA 192	hypo	None
			microRNA 194-2
		MIR1182 & FAM89A	microRNA 1182	hyper	None
			family with sequence similarity 89 member A
		DNAH10	dynein axonemal heavy chain 10	hyper	GO:0007018 (microtubule-based movement)
		SDR42E1	short chain dehydrogenase/reductase family 42E, member 1	hyper	GO:0006694 (steroid biosynthetic process), GO:0055114 (oxidation-reduction process)
		LOC101928322	CELF2 divergent transcript	hypo	None
		DMPK	DM1 protein kinase	hyper	GO:0002028 (regulation of sodium ion transport), GO:0006468 (protein phosphorylation), GO:0006874 (cellular calcium ion homeostasis), GO:0006998 (nuclear envelope organization), GO:0008016 (regulation of heart contraction), GO:0010657 (muscle cell apoptotic process), GO:0010830 (regulation of myotube differentiation), GO:0014722 (regulation of skeletal muscle contraction by calcium ion signaling)…
	Chimp-anzee	CCDC140	CCDC140 long non-coding RNA	hyper	None
		CCDC102A	coiled-coil domain containing 102A	hyper	None
		LINGO3	leucine rich repeat and Ig domain containing 3	hypo	GO:0007409 (axonogenesis)
		ZNF608	Zinc finger protein 68	hyper	None
		MYO18A	myosin XVIIIA	hypo	GO:0006259 (DNA metabolic process), GO:0007030 (Golgi organization), GO:0016477 (cell migration), GO:0031032 (actomyosin structure organization), GO:0043030 (regulation of macrophage activation), GO:0043066 (negative regulation of apoptotic process), GO:0048194 (Golgi vesicle budding), GO:0050714 (positive regulation of protein secretion), GO:0090161 (Golgi ribbon formation), GO:0090164 (asymmetr…
		CDK15	cyclin dependent kinase 15	hypo	GO:0006468 (protein phosphorylation), GO:0051726 (regulation of cell cycle)
		TRIM66	tripartite motif containing 66	hyper	None
		SLC43A3	solute carrier family 43 member 3	hypo	GO:0055085 (transmembrane transport)
		ADAM32	ADAM metallopeptidase domain 32	hypo	GO:0006508 (proteolysis), GO:0007229 (integrin-mediated signaling pathway)
		SYTL1	synaptotagmin like 1	hyper	GO:0006886 (intracellular protein transport), GO:0006887 (exocytosis), GO:0006906 (vesicle fusion), GO:0017158 (regulation of calcium ion-dependent exocytosis), GO:0048791 (calcium ion-regulated exocytosis of neurotransmitter)
		TCF21	transcription factor 21	hyper	GO:0000122 (negative regulation of transcription from RNA polymerase II promoter), GO:0001657 (ureteric bud development), GO:0001658 (branching involved in ureteric bud morphogenesis), GO:0001763 (morphogenesis of a branching structure), GO:0001822 (kidney development), GO:0001944 (vasculature development), GO:0006366 (transcription from RNA polymerase II promoter), GO:0007530 (sex determination)…
		BNC1	basonuclin 1	hyper	GO:0006351 (transcription, DNA-templated), GO:0006355 (regulation of transcription, DNA-templated), GO:0007283 (spermatogenesis), GO:0008284 (positive regulation of cell proliferation), GO:0008544 (epidermis development), GO:0030154 (cell differentiation)
		RNPEPL1	arginyl aminopeptidase like 1	hypo	GO:0006508 (proteolysis), GO:0043171 (peptide catabolic process)
		APPL2	adaptor protein, phosphotyrosine interacting with PH domain and leucine zipper 2	hyper	GO:0007049 (cell cycle), GO:0007165 (signal transduction), GO:0008283 (cell proliferation)
		GYPC	glycophorin C (Gerbich blood group)	hyper	None
		DRD2	dopamine receptor D2	hypo	GO:0001659 (temperature homeostasis), GO:0001666 (response to hypoxia), GO:0001963 (synaptic transmission, dopaminergic), GO:0001975 (response to amphetamine), GO:0001976 (neurological system process involved in regulation of systemic arterial blood pressure), GO:0002027 (regulation of heart rate), GO:0002028 (regulation of sodium ion transport), GO:0002031 (G-protein coupled receptor internaliza…
		NODAL	nodal growth differentiation factor	hyper	GO:0000122 (negative regulation of transcription from RNA polymerase II promoter), GO:0001831 (trophectodermal cellular morphogenesis), GO:0001842 (neural fold formation), GO:0001889 (liver development), GO:0001890 (placenta development), GO:0001892 (embryonic placenta development), GO:0001893 (maternal placenta development), GO:0001944 (vasculature development), GO:0001947 (heart looping), GO:00…
		ST3GAL1	ST3 beta-galactoside alpha-2,3-sialyltransferase 1	hyper	GO:0001574 (ganglioside biosynthetic process), GO:0006054 (N-acetylneuraminate metabolic process), GO:0006464 (cellular protein modification process), GO:0006468 (protein phosphorylation), GO:0006486 (protein glycosylation), GO:0006487 (protein N-linked glycosylation), GO:0009311 (oligosaccharide metabolic process), GO:0016266 (O-glycan processing), GO:0018146 (keratan sulfate biosynthetic proces…
		LRRC8D	leucine rich repeat containing 8 VRAC subunit D	hyper	GO:0044070 (regulation of anion transport), GO:0098656 (anion transmembrane transport)
		TWIST2	twist family bHLH transcription factor 2	hyper	GO:0006351 (transcription, DNA-templated), GO:0007275 (multicellular organism development), GO:0030154 (cell differentiation), GO:0043066 (negative regulation of apoptotic process), GO:0045668 (negative regulation of osteoblast differentiation), GO:0045892 (negative regulation of transcription, DNA-templated)
		AVEN & CHRM5	apoptosis and caspase activation inhibitor	hypo	AVEN: GO:0006915 (apoptotic process), GO:0043066 (negative regulation of apoptotic process)
			cholinergic receptor muscarinic 5		CHRM5: GO:0001696 (gastric acid secretion), GO:0007197 (adenylate cyclase-inhibiting G-protein coupled acetylcholine receptor signaling pathway), GO:0007207 (phospholipase C-activating G-protein coupled acetylcholine receptor signaling pathway), GO:0007213 (G-protein coupled acetylcholine receptor signaling pathway), GO:0007271 (synaptic transmission, cholinergic), GO:0008283 (cell proliferation)…
		LPL	lipoprotein lipase	hypo	GO:0001523 (retinoid metabolic process), GO:0006629 (lipid metabolic process), GO:0006633 (fatty acid biosynthetic process), GO:0006641 (triglyceride metabolic process), GO:0006644 (phospholipid metabolic process), GO:0009409 (response to cold), GO:0009749 (response to glucose), GO:0010744 (positive regulation of macrophage derived foam cell differentiation), GO:0010886 (positive regulation of ch…
		KCNE3	potassium voltage-gated channel subfamily E regulatory subunit 3	hyper	GO:0060306 (regulation of membrane repolarization), GO:0071805 (potassium ion transmembrane transport), GO:0086091 (regulation of heart rate by cardiac conduction), GO:1901387 (positive regulation of voltage-gated calcium channel activity), GO:1902260 (negative regulation of delayed rectifier potassium channel activity), GO:1903765 (negative regulation of potassium ion export across plasma membra…
